# Supplementary material for: Occurrence of Rotavirus A Genotypes and Other Enteric Pathogens in Diarrheic Suckling Piglets from Spanish Swine Farms
Source: Animals (Basel). 2022 Jan 20;12(3):251. doi: 10.3390/ani12030251 (PMC8833434; doi:10.3390/ani12030251)
Supplement: Supplementary file 1 [file animals-12-00251-s001.zip]

Archive with 2 entries (2 files):
- suppl Table S1.pdf
- Supplementary Tables S2-S13.pdf
